# Supplementary material for: On the data to know the prioritization and vulnerability of patients on surgical waiting lists
Source: Data Brief. 2020 Feb 22;29:105310. doi: 10.1016/j.dib.2020.105310 (PMC7057161; doi:10.1016/j.dib.2020.105310)
Supplement: Supplementary file 1 — Multimedia component 1 [file mmc1.xml]

<?xml version="1.0" encoding="utf-8" standalone="no"?>
<data>
  <datasets>
    <author>fsilva@utalca.cl</author>
    <type>1</type>
    <dataset>
      <name>On the data to know the prioritization and vulnerability of patients on surgical waiting lists</name>
      <caption />
      <description>Two hundred and five surveys were collected through 20 biopsychosocial criteria, which allowed measuring the priority and vulnerability of patients on the surgical waiting list of an otorhinolaryngology unit. The data allow choosing and preparing patients for surgery according to both a dynamic score and a vulnerability level.</description>
      <filetype>
        <name />
      </filetype>
      <filesize />
      <source>0</source>
      <sourcename>Original Data</sourcename>
      <access>
        <type>1</type>
        <name>Data available in data repository</name>
        <reponame>Google drive</reponame>
        <PersistentId />
        <deeplinkurl>https://drive.google.com/file/d/1iBqeFkiE27fbYXI7hqRXyw9h4nMgCBxc/view?usp=sharing</deeplinkurl>
      </access>
    </dataset>
  </datasets>
</data>
